# Supplementary material for: Wearable-Based Stair Climb Power Estimation and Activity Classification
Source: Sensors (Basel). 2022 Sep 1;22(17):6600. doi: 10.3390/s22176600 (PMC9459813; doi:10.3390/s22176600)
Supplement: Supplementary file 1 [file sensors-22-06600-s001.zip]

Archive with 1 entries (1 files):
- sensors-1841658-supplementary.pdf
